# Supplementary material for: β-adrenergic signaling triggers enteric glial reactivity and acute enteric gliosis during surgery
Source: J Neuroinflammation. 2023 Nov 8;20:255. doi: 10.1186/s12974-023-02937-0 (PMC10631040; doi:10.1186/s12974-023-02937-0)
Supplement: Supplementary file 3 — Additional file 3: Video SA. Isoprenaline. Video SB. Substance P. [file 12974_2023_2937_MOESM3_ESM.zip]

Archive with 2 entries (2 files):
- Leven and Schneider et al 2022 - Additional File 3A_Supplementary Video_Isoprenaline.avi
- Leven and Schneider et al 2022 - Additional File 3B_Supplementary Video_Substance P.avi
